# Supplementary material for: Assessing the technical efficiency performance of Chinese ports logistics: Evidence from the DEA and fsQCA
Source: PLoS One. 2024 Apr 16;19(4):e0300655. doi: 10.1371/journal.pone.0300655 (PMC11020532; doi:10.1371/journal.pone.0300655)
Supplement: S1 Data — (XLSX) [file pone.0300655.s001.xlsx]

## Sheet: Table 2
Group			Input variables			Output variables
	City	Year	x1	x2	x3	y1	y2	y3	y4
Bohai Sea Rim	Dalian	2010	29268	196	2.58	7206.13	26878.7	1708.71	9081
	Yingkou	2010	30093.9	68	0.75	4042.4	26553.5	854.36	573
	Tianjin	2010	49468.9	142	4	11381	41804.8	2797.28	11912
	Yantai	2010	24962.7	81	1.15	1640.9	18490.9	734.85	4066
	Qingdao	2010	44845	74	3.54	12407	36360.8	898.15	4407
Southeast Coast	Xiamen	2010	8060.58	133	5.52	4243.55	7272.7	355.02	3543
	Fuzhou	2010	7348.28	124	1.91	1462.66	6222.33	244.08	6172
	Quanzhou	2010	1059.73	103	0.99	161.03	823.09	177.51	4544
Yangtze River Delta	Shanghai	2010	54868.2	600	3.6	31025.1	45723.5	18626.4	38803
	Ningbo	2010	49880.9	619	5.13	14168.4	40694.4	2026.21	12265
	Suzhou	2010	57957.8	67	4.36	3624.48	38926.9	696.27	649
	Nanjing	2010	13228.4	282	3.44	1872.42	7505.48	204.79	11292
	Lianyungang	2010	21301	52	1.23	4469.32	16385.3	450.53	1398
Pearl River Delta	Guangzhou	2010	43529.8	482	4.88	9595.76	27093.2	619.18	10169
	Shenzhen	2010	21973.4	158	4.34	15883.8	15298	546.33	5859
	Zhuhai	2010	8347.39	125	0.85	777.9	6811.47	400.64	1447
Southwest Coast	Zhanjiang	2010	9103.71	151	0.8	290.19	6631.84	254.96	2024
	Sanya	2010	153.56	3	1.31	245.16	127.97	161.56	16
	Haikou	2010	6658.97	51	0.66	767.68	5222.72	493.66	5196
Bohai Sea Rim	Dalian	2011	31122.7	198	3.04	7585.4	28293.4	1958.81	10160
	Yingkou	2011	32143.7	69	0.88	4255.16	27951	979.4	699
	Tianjin	2011	52439.3	143	8	11980	44005	2865.19	12711
	Yantai	2011	26600.9	82	1.35	1727.26	19464.1	797.98	4051
	Qingdao	2011	47843.1	75	4.16	13060	38274.5	975.31	4270
Southeast Coast	Xiamen	2011	8548.61	134	6.49	4466.89	7655.47	408.69	4133
	Fuzhou	2011	7797.4	125	2.25	1539.64	6549.82	280.98	6062
	Quanzhou	2011	1126.33	104	1.17	169.5	866.41	204.35	5778
Yangtze River Delta	Shanghai	2011	58333.6	606	6.6	32658	48130	20005.2	49389
	Ningbo	2011	53015.2	625	6.03	14914	42836.3	2548.47	13771
	Suzhou	2011	61918.8	68	5.13	3815.24	40975.7	890.28	803
	Nanjing	2011	14072.8	285	4.05	1970.97	7900.5	261.85	14090
	Lianyungang	2011	22853.3	53	1.45	4704.55	17247.7	576.06	1622
Pearl River Delta	Guangzhou	2011	46296.2	487	6.93	10100.8	28519.2	752.7	12152
	Shenzhen	2011	23422.7	160	5.1	16719.8	16103.1	664.15	6723
	Zhuhai	2011	8857.02	126	1	818.84	7169.97	487.04	1048
Southwest Coast	Zhanjiang	2011	9709.77	153	0.94	305.46	6980.88	309.93	3159
	Sanya	2011	161.64	3	1.36	258.06	134.7	227.25	16
	Haikou	2011	7146.88	52	0.78	808.08	5497.6	694.38	5469
Bohai Sea Rim	Dalian	2012	34665.3	206	3.58	8008.55	30290.1	2245	11246
	Yingkou	2012	37634.1	75	1.03	4851.03	30107.3	1122.5	722
	Tianjin	2012	58827.5	148	7	12304	47698	2103.81	10332
	Yantai	2012	28755	85	1.59	1850.49	20297.6	438.86	3858
	Qingdao	2012	53576.5	79	4.89	14500	40691	536.39	1791
Southeast Coast	Xiamen	2012	9848.47	145	7.63	4741.16	8150.46	467.68	4534
	Fuzhou	2012	8487.15	178	2.65	1651.63	7152.09	321.53	6526
	Quanzhou	2012	1106.76	104	1.38	161.4	851.35	233.84	6769
Yangtze River Delta	Shanghai	2012	61490.6	612	5.4	32528	50237.4	20067.2	50302
	Ningbo	2012	53662.5	601	7.09	15699	45090.8	2725.59	14113
	Suzhou	2012	65177.7	68	6.04	4016.04	43132.3	1029	884
	Nanjing	2012	15173.2	285	4.2	2250.82	8518.28	302.65	15090
	Lianyungang	2012	25938.5	56	1.7	5020.1	18527.5	665.82	1737
Pearl River Delta	Guangzhou	2012	51887.1	493	7.16	11866.7	31574.3	1159.45	16449
	Shenzhen	2012	24655.5	160	6	17599.7	16950.6	1023.04	6234
	Zhuhai	2012	9785.94	129	1.18	811.27	7737.72	750.23	1163
Southwest Coast	Zhanjiang	2012	10161.2	153	1.11	311.4	7305.47	477.42	3043
	Sanya	2012	181.37	3	1.61	271.64	151.14	257.24	15
	Haikou	2012	5510.6	36	1.59	1000.11	6122.89	786.02	5981
Bohai Sea Rim	Dalian	2013	39270.4	212	4.21	9912.8	33342.8	2351.15	11883
	Yingkou	2013	40550	76	1.21	5301.28	32013.1	1175.57	744
	Tianjin	2013	62160.3	149	7	13011	50062	2267.84	9884
	Yantai	2013	32497.3	88	1.87	2150.32	22157.2	218.16	3493
	Qingdao	2013	56388.8	82	7.08	14387	41260.1	266.64	1313
Southeast Coast	Xiamen	2013	10949.5	146	8.98	5500.66	8999.6	472.75	5217
	Fuzhou	2013	9305.62	181	3.12	1744.54	7711.84	325.02	7295
	Quanzhou	2013	894.71	104	1.62	135.53	688.24	236.38	6727
Yangtze River Delta	Shanghai	2013	65896	608	7.2	33616	54190.8	13965.5	46697
	Ningbo	2013	60144.5	613	9.93	16744.9	49548.1	2722.09	15441
	Suzhou	2013	68608.1	68	7.11	4227.41	45402.4	1318.01	992
	Nanjing	2013	15262	285	4.94	2630.52	8568.17	387.65	16459
	Lianyungang	2013	25710.5	51	2	5487.71	20165.1	852.83	1610
Pearl River Delta	Guangzhou	2013	56645.3	498	8.04	13005.6	34123.7	1005.64	22908
	Shenzhen	2013	23844.4	147	6.7	18526	17842.8	887.33	6984
	Zhuhai	2013	12362.9	148	1.39	881.63	10024	650.71	1408
Southwest Coast	Zhanjiang	2013	9779.52	146	1.3	380.2	7368.13	414.09	2791
	Sanya	2013	168.35	3	2.43	285.94	140.29	95.85	15
	Haikou	2013	5454.7	31	2.66	1168.17	7038.32	292.87	7057
Bohai Sea Rim	Dalian	2014	42026.9	215	4.95	10010.2	35185.3	2393.86	12527
	Yingkou	2014	44240.1	80	1.42	5611.55	33180	1196.93	533
	Tianjin	2014	67951.3	151	8	14061	54001	2734.01	9749
	Yantai	2014	34857.9	88	2.2	2356.34	23766.7	220.94	3467
	Qingdao	2014	59879	84	9.54	15301.6	42770.7	270.04	1434
Southeast Coast	Xiamen	2014	13357.6	154	10.57	6643.51	10408.5	584.92	6247
	Fuzhou	2014	9344.4	168	3.67	1946.04	8343.21	402.13	8164
	Quanzhou	2014	932.28	104	1.91	164.84	717.14	292.46	7934
Yangtze River Delta	Shanghai	2014	65496.8	608	7.8	35286.2	53862.5	18320.1	46583
	Ningbo	2014	64213.2	615	8.19	18705	52727.9	2921.95	16113
	Suzhou	2014	74343.1	70	8.37	4449.9	47792	1374.8	1098
	Nanjing	2014	16114.3	288	5.81	2750.75	8952.41	404.35	17208
	Lianyungang	2014	31511.8	60	2.35	5005.42	21007.9	889.58	1683
Pearl River Delta	Guangzhou	2014	62813.8	510	6.64	14034.3	36949.3	1939.33	24167
	Shenzhen	2014	24074.9	141	12.63	19501.1	18781.9	1711.17	8193
	Zhuhai	2014	13811.8	155	1.64	1164.38	10693	1254.86	1633
Southwest Coast	Zhanjiang	2014	11292.4	146	1.53	575.48	8507.97	798.55	2966
	Sanya	2014	184.33	3	2.47	300.99	153.61	250.96	16
	Haikou	2014	9667.74	51	2.26	1346.66	7582.54	766.82	8001
Bohai Sea Rim	Dalian	2015	41518.1	222	5.82	9301	33663.3	2388.95	12523
	Yingkou	2015	46824.4	83	1.67	5922.49	33849	1194.48	270
	Tianjin	2015	64502.1	157	8	12812	49301	1729.21	9910
	Yantai	2015	36905.8	88	2.38	2452.18	25163	248.38	3739
	Qingdao	2015	67396.1	91	10.22	15876	44437	303.57	1406
Southeast Coast	Xiamen	2015	15945.1	160	10.67	7807.58	11958.9	687.76	7372
	Fuzhou	2015	9148.99	171	4.32	2143.67	8025.43	472.84	8925
	Quanzhou	2015	726.84	104	2.25	101.74	559.11	343.88	9341
Yangtze River Delta	Shanghai	2015	62523.2	609	9.6	36537	51332.7	19195.5	49770
	Ningbo	2015	65646.9	624	7.6	21940.9	53127.7	3012.78	16771
	Suzhou	2015	74043.4	96	9.85	5101.9	53990	1000.75	1191
	Nanjing	2015	16199.6	281	6.84	2922.5	9223.97	294.34	15188
	Lianyungang	2015	32666.2	62	3.03	5009.21	21075	647.54	1826
Pearl River Delta	Guangzhou	2015	66483.2	514	11.21	15036	38803.4	1957.47	23007
	Shenzhen	2015	25701.5	143	12.68	20527.5	19770.4	1727.18	7557
	Zhuhai	2015	13730.8	147	1.88	1337.7	11208.8	1266.6	1709
Southwest Coast	Zhanjiang	2015	11808.6	143	2.95	600.34	9083.52	806.02	3566
	Sanya	2015	392.82	3	2.52	316.83	327.35	196.37	11
	Haikou	2015	9943.38	51	1.68	1271.28	7798.73	643.65	6928.8
Bohai Sea Rim	Dalian	2016	43788.6	222	3.39	9441.2	35504.3	2482.75	12612
	Yingkou	2016	50477.7	86	1.96	6087.26	35217	1241.37	270
	Tianjin	2016	73292.7	160	9	14511	54969.5	1530.05	9515
	Yantai	2016	41574.4	94	2.46	2601.36	26536.9	285.73	4271
	Qingdao	2016	71010.3	94	6.4	7562.8	45325.7	349.23	1685
Southeast Coast	Xiamen	2016	16852.2	164	9.67	8062.77	12330.9	775.43	8100
	Fuzhou	2016	10281.3	179	2.8	2371.1	8615.64	533.11	9797
	Quanzhou	2016	645.09	104	2.65	87.34	496.22	387.72	10040
Yangtze River Delta	Shanghai	2016	60865.4	592	12	37133.3	51406.6	19025.6	48787
	Ningbo	2016	59182.6	606	7.5	20692.1	49318.9	2941.72	18229
	Suzhou	2016	79455.9	96	5.87	5479.2	57936.6	888.18	1221
	Nanjing	2016	16965.1	269	7.05	3073.22	10090.8	261.23	13814
	Lianyungang	2016	35498.3	64	2.63	4828.51	22186.4	574.71	1837
Pearl River Delta	Guangzhou	2016	60655.2	485	10.47	14637	37518.7	2179.24	30212
	Shenzhen	2016	26675.8	141	12.06	21607.8	20810.9	1816.03	7211
	Zhuhai	2016	14920.1	152	1.99	1653.51	11779	1452.83	1625
Southwest Coast	Zhanjiang	2016	14864.3	144	1.73	722.83	11354.7	1271.22	3672
	Sanya	2016	645.69	5	2.43	383.5	516.55	175.05	17
	Haikou	2016	13300.2	60	1.3	1263.7	8866.82	573.79	6971
Bohai Sea Rim	Dalian	2017	46087.6	223	4.34	9581.6	37200.8	2582.67	13239
	Yingkou	2017	51982.8	86	0.51	6277.58	36267.1	1291.34	283
	Tianjin	2017	65644.9	145	7	15058.5	54326.8	1291.07	8344
	Yantai	2017	45625.7	95	2.42	2702.26	28816.2	316.51	4581
	Qingdao	2017	77824.3	101	7.3	7714.06	46232.2	386.85	1800
Southeast Coast	Xiamen	2017	17514.7	165	5.68	8245.48	12738	868.77	8801
	Fuzhou	2017	11110.2	187	3.36	2738.52	8911.96	597.28	10551
	Quanzhou	2017	622.65	104	2.49	79.46	478.96	434.39	11241
Yangtze River Delta	Shanghai	2017	63154.4	563	12.6	40233.3	56087.4	24690.7	56619
	Ningbo	2017	66946	613	6.3	23566	55151.3	2985.61	21054
	Suzhou	2017	85501.9	99	6.9	5875.2	60455.8	1084.98	1323
	Nanjing	2017	15528.2	234	7.6	3154.9	10617.6	319.11	14560
	Lianyungang	2017	37115.9	65	2.58	4710.76	22840.5	702.04	1991
Pearl River Delta	Guangzhou	2017	54655.9	485	8.25	13143.1	33807.8	2641.31	37506
	Shenzhen	2017	28079.8	141	14.1	22745.1	21906.2	2401.19	8147
	Zhuhai	2017	17661.8	156	1.2	2270.39	13586	2161.07	1871
Southwest Coast	Zhanjiang	2017	11830.1	119	2.44	898.82	10935.4	1944.97	4207
	Sanya	2017	894.15	5	2.08	451.05	715.32	138.7	20
	Haikou	2017	17191.7	68	1.29	1485.8	10112.8	454.64	6006
Bohai Sea Rim	Dalian	2018	47210.9	223	5.3	9653.1	38107.4	1895.28	13242
	Yingkou	2018	53034.3	86	0.6	6487.36	37000.7	947.64	254
	Tianjin	2018	53895.8	145	7	16004.1	44603.4	1326.6	8261
	Yantai	2018	44477.3	197	2.74	3001.62	31608.3	330.39	4386
	Qingdao	2018	83831.5	122	12.06	8025.71	48100	403.82	2502
Southeast Coast	Xiamen	2018	17122.2	154	3.33	8221.58	13342	993.5	9904
	Fuzhou	2018	12450	194	3.34	3026.55	9626.27	683.03	12076
	Quanzhou	2018	690.02	102	2.75	76.73	541.19	496.75	12737
Yangtze River Delta	Shanghai	2018	64324.1	573	13.2	42010	56129.2	27990.8	66906
	Ningbo	2018	70665.5	619	5.93	25096.7	57651.2	3460.43	26325
	Suzhou	2018	78319.5	103	9.09	6355.1	53226.8	1040.73	1372
	Nanjing	2018	14706.6	226	7.73	3205.23	10411.8	306.1	14805
	Lianyungang	2018	41821.7	71	2.65	4745.59	23561.5	673.41	2024
Pearl River Delta	Guangzhou	2018	71954.9	488	6.13	17424	44234.6	2659.51	42608
	Shenzhen	2018	29415.9	142	13.6	23365.8	22787	2417.74	7976
	Zhuhai	2018	17938.7	156	1.22	2307.68	13799	2175.97	2817
Southwest Coast	Zhanjiang	2018	11520.8	119	2.51	1001.79	10649.4	1958.37	4298
	Sanya	2018	401.02	5	2.25	288.98	200.51	139.37	27
	Haikou	2018	18569.5	69	3.48	1681.7	10764.9	456.82	6141
Bohai Sea Rim	Dalian	2019	33003.4	223	3.73	8638.9	26639.5	1508.18	11736
	Yingkou	2019	32987.5	86	0.69	5477.34	23014.5	754.09	279
	Tianjin	2019	51051.1	144	6	17300.8	42542.6	1546.01	8955
	Yantai	2019	40787.6	203	2.73	3102.35	30138.6	341.2	4312
	Qingdao	2019	82003.7	117	9.21	3547.4	49062	417.02	2493
Southeast Coast	Xiamen	2019	21067.7	168	2.86	9194.06	15048.4	1141.7	11594
	Fuzhou	2019	12261	199	2.46	3192.77	11090.4	784.92	14111
	Quanzhou	2019	1062.52	102	2.06	92.95	833.35	570.85	14704
Yangtze River Delta	Shanghai	2019	60291.5	560	12.6	43302.6	53831.7	29471.1	69980
	Ningbo	2019	72523.9	627	6.58	26170	58412.4	3727.27	29798
	Suzhou	2019	79158.9	106	9.57	6267.4	52274.7	1084.51	1008
	Nanjing	2019	10868.4	201	7.12	2687.92	8651.42	318.97	19223
	Lianyungang	2019	43367.1	71	4.84	4781.14	24432.2	701.74	2280
Pearl River Delta	Guangzhou	2019	83663.6	490	4.71	21072	51222.6	2695.91	44571
	Shenzhen	2019	31996.7	150	7.72	23357.5	23464.3	2450.83	8579
	Zhuhai	2019	18450.4	160	1.07	1762.5	13837.8	2205.74	2909
Southwest Coast	Zhanjiang	2019	11666	119	2.81	1108.28	10783.7	1985.17	5235
	Sanya	2019	476.18	6	2.23	409.45	198.41	286.28	36
	Haikou	2019	19315.8	69	2.44	1970	11197.6	938.37	8408
Bohai Sea Rim	Dalian	2020	42864.6	231	2.9	10136	33401	472.75	12323
	Yingkou	2020	34143.2	86	0.96	5648.7	23820.8	236.37	293
	Tianjin	2020	50524.8	144	8	18352.9	42104	1442.01	9403
	Yantai	2020	45615.1	213	2.91	3300.02	32123.3	358.23	4528
	Qingdao	2020	93039.4	113	5.73	22008.2	57635	437.83	2618
Southeast Coast	Xiamen	2020	22142	175	5.97	9630.53	15183.1	1249.88	12174
	Fuzhou	2020	11994.2	205	3.99	2885.06	10531.5	859.29	14817
	Quanzhou	2020	1106.14	106	2.42	101.5	834.82	624.94	15439
Yangtze River Delta	Shanghai	2020	80270.4	560	10.2	43503.4	71670	32094.6	73479
	Ningbo	2020	100166	608	6.46	30581	83197	3656.76	31288
	Suzhou	2020	84694.6	107	10.29	6288.6	55407.7	1196.56	1058
	Nanjing	2020	10008.6	187	6.52	3021.71	8563.47	351.93	20184
	Lianyungang	2020	46562.6	74	4.63	4804.24	25169	774.24	2394
Pearl River Delta	Guangzhou	2020	69756.2	417	5.84	21216	50184.3	2684.53	46800
	Shenzhen	2020	33869.9	153	10.64	24260.9	24350.9	2440.48	9008
	Zhuhai	2020	18045.5	162	2.01	1840	13367	2196.44	3054
Southwest Coast	Zhanjiang	2020	14618.1	146	2.66	1223.87	11013.6	1976.79	5497
	Sanya	2020	530.76	6	3.48	431	221.15	652.48	45
	Haikou	2020	20322.3	69	1.42	1971.66	11781	2138.68	8443

## Sheet: Table 3
City	Conditional variables							Outcome variable
	Infrastructure	Personnel	Structure	Government	Openess	Hinterland Economy	Informationization
Dalian	2.622	4.51	53.4251	12.45	55605405	7030.4	200	0.958174
Yingkou	2.51543	2.32	47.8159	7.92	6830444	1325.5	73	1
Tianjin	2.67753	4.87	64.3968	12.51	106424491	14083.7	524	1
Yantai	2.58097	2.37	51.8305	6.92	46896110	7816.42	237	0.889805
Qingdao	2.58506	5.08	61.3971	9.73	92994304	12400.6	380	1
Xiamen	2.59371	2.48	60.0764	6.37	99896024	6384.02	236	0.781025
Fuzhou	2.7249	3.46	56.0732	8.09	36166707	10020	370	0.987348
Quanzhou	2.43314	2.61	40.595	8.21	28494300	10158.7	385	1
Shanghai	2.98834	8.34	73.145	4.25	503009700	38700.6	890	1
Ningbo	3.22875	5.93	51.3865	7.52	141429667	12408.7	426	1
Suzhou	2.47107	3.61	52.495	5.79	322762517	20170.5	667	1
Nanjing	2.52555	3.49	62.8076	4.02	77395148	14818	537	0.971661
Lianyungang	2.40572	5.37	46.3408	8.03	9317027	3277.07	175	0.808596
Guangzhou	2.72161	6.28	72.5071	6.91	137710401	25019.1	566	1
Shenzhen	2.5795	6.48	62.1261	5.13	440714809	27670.2	533	1
Zhuhai	2.43106	3.98	54.8849	6.01	39463329	3481.94	107	0.844389
Zhanjiang	2.60768	3.18	46.0083	6.91	6416342	3100.22	178	0.843836
Sanya	2.22875	2.76	72.3246	5.82	263395	695.412	47	1
Haikou	2.33431	3.63	80.4956	7.05	5371152	1791.58	110	1

## Sheet: Figure 2 
Year	Operating efficiency	Pure technical efficiency	Scale effficiency
2010	0.934	0.961	0.97
2011	0.933	0.958	0.972
2012	0.915	0.956	0.957
2013	0.922	0.96	0.96
2014	0.946	0.977	0.969
2015	0.95	0.955	0.995
2016	0.948	0.96	0.987
2017	0.954	0.963	0.991
2018	0.953	0.969	0.983
2019	0.974	0.986	0.987
2020	0.952	0.974	0.977
Average	0.944	0.965	0.977
